# Supplementary material for: Development of Zeise’s Salt Derivatives Bearing Substituted Acetylsalicylic Acid Substructures as Cytotoxic COX Inhibitors
Source: Pharmaceutics. 2023 May 23;15(6):1573. doi: 10.3390/pharmaceutics15061573 (PMC10304174; doi:10.3390/pharmaceutics15061573)
Supplement: Supplementary file 1 [file pharmaceutics-15-01573-s001.zip]

Archive with 1 entries (1 files):
- pharmaceutics-2264722-supplementary.pdf
